# Supplementary material for: Identification of Impacted Pathways and Transcriptomic Markers as Potential Mediators of Pulmonary Fibrosis in Transgenic Mice Expressing Human IGFBP5
Source: Int J Mol Sci. 2021 Nov 22;22(22):12609. doi: 10.3390/ijms222212609 (PMC8619832; doi:10.3390/ijms222212609)
Supplement: Supplementary file 1 [file ijms-22-12609-s001.zip]

Archive with 1 entries (1 files):
- ijms-1412010-supplementary.pdf
